# Supplementary material for: A Potential Nine-lncRNAs Signature Identification and Nomogram Diagnostic Model Establishment for Papillary Thyroid Cancer
Source: Pathol Oncol Res. 2022 Feb 23;28:1610012. doi: 10.3389/pore.2022.1610012 (PMC8906208; doi:10.3389/pore.2022.1610012)
Supplement: Supplementary file 2 [file Table3.xls]

id	Type	SLC12A5_AS1	LINC02028	KIZ_AS1	LINC02019	LINC01877	LINC01444	LINC01176	LINC01290	LINC00581
TCGA-EL-A3TB-11A-11R-A22L-07	normal	0	203.8265062	9.826086976	33.231474	4.14571821	38.15796161	17.55067805	0.622557001	0.681468108
TCGA-EL-A3H1-11A-11R-A21D-07	normal	3.060968411	147.9393986	10.06653233	46.7860678	6.190832146	61.58826454	2.223952375	1.529678407	0
TCGA-KS-A41L-11A-11R-A23N-07	normal	1.930366323	127.7439721	9.330086347	20.34841873	8.434019861	43.6374807	42.05571923	2.7204286	1.736547202
TCGA-EM-A3ST-11A-11R-A22U-07	normal	1.581835013	357.268389	1.561706133	41.2530238	1.568264559	25.49770984	4.853884374	0.77807157	0
TCGA-E8-A2JQ-11A-11R-A180-07	normal	20.60939995	77.89369148	10.18620706	32.46197894	5.549389403	8.310152475	41.74002991	0	0
TCGA-EM-A1CW-11A-12R-A13Y-07	normal	2.192438715	136.4269847	13.0007047	29.24534788	24.74406309	34.66324592	33.58076295	1.099898841	2.129182056
TCGA-EM-A1YC-11A-11R-A14Y-07	normal	2.143126207	124.1168309	20.15699655	28.20613953	12.00079419	112.6593113	117.9182635	1.45041991	0
TCGA-BJ-A28R-11A-11R-A16R-07	normal	9.121414335	115.9312808	11.76048965	29.88054456	10.89740153	78.87850493	21.70272753	0	0.903782647
TCGA-EL-A3GZ-11A-11R-A20F-07	normal	2.90270611	164.9258192	9.693318097	39.77897629	11.65260725	20.36007689	26.18371203	0	2.934472197
TCGA-EL-A3ZO-11A-12R-A23N-07	normal	1.968899015	146.1870812	20.19452996	47.91099934	4.760456589	70.84057843	46.43630762	0	0
TCGA-ET-A3DW-11A-11R-A19O-07	normal	0.95212858	211.5545714	11.58533339	27.03952034	11.60364279	2.880403736	17.37134029	4.85673119	0
TCGA-FY-A3TY-11A-12R-A22U-07	normal	1.356675358	174.2723698	19.10374248	20.4060017	2.81611505	13.04101671	49.81239313	0.65579684	0.710656143
TCGA-EL-A3ZS-11A-11R-A23N-07	normal	48.32193594	54.83009955	10.30476627	63.62929023	0.311642097	4.544602187	150.3589032	2.040514252	0.084404401
TCGA-EL-A3T2-11A-11R-A22L-07	normal	0	130.5565771	22.53634309	64.17652249	0.754892249	22.38817223	48.25246543	2.515022459	1.71215361
TCGA-BJ-A2NA-11A-11R-A19O-07	normal	11.64265073	214.2757016	2.458977712	15.47451305	18.73284701	34.3818789	16.66536813	1.218522493	1.173400448
TCGA-EL-A3N3-11A-11R-A20F-07	normal	9.368171255	122.4815586	16.22151474	45.14488757	16.47012499	15.34790569	33.74087179	1.360547088	0.677653209
TCGA-EL-A3T0-11A-12R-A22L-07	normal	6.1566708	64.78762715	15.77944689	41.20203938	1.696069327	5.19160266	33.27086802	4.465687188	0.872340422
TCGA-BJ-A290-11A-11R-A180-07	normal	0	196.7216334	10.80357748	25.92284206	6.600392592	77.71210415	23.44355862	0.482134474	1.259056683
TCGA-BJ-A2N9-11A-11R-A18C-07	normal	8.453110093	152.4473495	4.646241585	28.98275576	8.41946603	24.29242278	59.87818762	0.91969165	0
TCGA-KS-A41J-11A-12R-A23N-07	normal	1.339230215	152.9719963	19.12109097	27.10751525	5.53408235	41.02249854	39.99665582	0.902070876	0.435875172
TCGA-KS-A41I-11A-11R-A23N-07	normal	12.30124474	59.40158089	15.28045193	41.02960684	3.951276176	41.79072689	82.17067899	0.751155042	0
TCGA-DO-A1JZ-11A-11R-A13Y-07	normal	5.596092474	180.5451841	16.80893002	26.94168199	2.295336498	4.549971709	7.915294921	4.408348656	0.014430457
TCGA-EM-A1CT-11A-11R-A13Y-07	normal	0	272.0558913	5.767116186	30.84371752	11.7407991	35.00014029	31.65646728	0	0.826609794
TCGA-BJ-A2N8-11A-11R-A18C-07	normal	0.511834318	249.5279811	5.106309861	33.53200411	23.64191804	14.30114992	23.55219887	5.633476335	0
TCGA-BJ-A3PR-11A-11R-A220-07	normal	10.90670423	222.5464785	3.554825889	52.29262666	5.380979441	17.97082514	96.50764436	3.646240873	0.898467469
TCGA-EL-A3MW-11A-11R-A20F-07	normal	1.691723575	181.0103942	14.79215048	24.32947637	9.591112693	31.29035212	30.4201837	4.438272671	0
TCGA-BJ-A3PU-11A-11R-A220-07	normal	0	152.9563265	9.624913571	27.80330552	8.438872754	8.236522136	27.107553	1.934992502	1.35196036
TCGA-EL-A3ZH-11A-11R-A23N-07	normal	1.951746712	221.6495315	22.15566245	17.07110954	3.317287285	24.64948206	47.48722558	0.596158042	3.034367904
TCGA-EL-A3ZQ-11A-11R-A23N-07	normal	1.986827374	156.6626435	38.41821962	43.70411223	3.039717905	43.58566689	58.82052068	0.388897702	0
TCGA-BJ-A28W-11A-11R-A32Y-07	normal	12.68264968	87.48180051	0.350718326	27.90672577	4.266741792	0.401312758	39.70227058	2.012561935	1.758989681
TCGA-EL-A3N2-11A-11R-A20F-07	normal	0.486385661	173.538818	18.64915309	30.68663129	7.668915469	141.0190681	16.47504719	1.210687454	0
TCGA-EM-A1CU-11A-11R-A13Y-07	normal	0.739936511	132.2494857	13.87057693	25.26641474	4.846765783	25.24463747	36.71420068	2.469029607	0
TCGA-EL-A3ZK-11A-11R-A23N-07	normal	13.72065186	112.0720034	10.07530681	36.24828771	2.460814029	20.16191315	57.36171332	0.80194867	0
TCGA-EL-A3ZG-11A-13R-A23N-07	normal	0.078050839	295.6668512	5.175900198	35.40976365	5.126887354	12.78032933	48.03518957	1.309316903	1.243531537
TCGA-EL-A3T1-11A-11R-A22L-07	normal	8.503540014	79.03042409	10.69124456	49.08630349	1.098079394	22.44731899	57.63275605	2.134406473	0.008250961
TCGA-H2-A2K9-11A-11R-A180-07	normal	3.39624187	134.5791676	16.2846725	21.33265888	11.76913928	37.06869053	23.63283868	1.70640958	0
TCGA-EL-A3ZR-11A-11R-A23N-07	normal	3.817485017	134.779759	22.75246757	18.57149964	9.736244314	45.80027502	45.80936967	1.924842571	0.605689876
TCGA-EL-A3T3-11A-11R-A22L-07	normal	0.517010948	188.5761153	13.87183465	19.05504136	1.827950027	17.03690765	30.99949371	0.559977511	0
TCGA-EL-A3MX-11A-11R-A21D-07	normal	0.453360336	175.3761489	7.262444715	24.59439702	4.828577128	47.54976604	24.55453059	0.499288923	0.57105025
TCGA-EM-A1CS-11A-21R-A13Y-07	normal	0	150.2678818	5.46069313	60.53218257	11.02040354	25.62586245	27.46181504	3.70264754	0.914697687
TCGA-EL-A3T8-11A-11R-A22L-07	normal	1.814838282	143.9545139	7.654370102	29.1287814	7.101720821	211.5788022	30.38689516	3.373799699	0.609983965
TCGA-EM-A1CV-11A-11R-A13Y-07	normal	0	95.87022594	17.20294864	48.88863789	10.88377678	11.71189776	18.05116192	0.881157655	3.732080161
TCGA-EL-A3ZT-11A-13R-A23N-07	normal	0	177.1737659	14.37963909	11.9587933	3.708951489	81.15378509	31.99413816	1.613950255	1.143617548
TCGA-EL-A3TA-11A-12R-A22L-07	normal	3.913513101	138.5656233	15.18710162	36.97108909	3.163206169	72.79595796	36.24380141	1.257411267	1.376890141
TCGA-ET-A3DP-11A-22R-A21D-07	normal	0.797462929	160.2263261	14.56343439	24.81061121	4.236875455	152.0170669	29.94844032	3.482834264	0.851362606
TCGA-EL-A3H2-11A-11R-A20F-07	normal	1.306438587	199.3382132	22.91732169	32.71459602	9.286467054	22.65650883	31.95413173	2.141937911	0.686486834
TCGA-EL-A3ZM-11A-12R-A23N-07	normal	2.824043607	254.5481076	17.03759886	19.84989056	11.37186067	30.26138015	32.15622482	1.889930623	0.945631176
TCGA-EL-A3ZP-11A-11R-A23N-07	normal	1.473528885	108.3535296	6.933024839	42.93804861	3.820675888	18.61826396	43.67187734	0.719496634	0
TCGA-GE-A2C6-11A-11R-A16R-07	normal	13.21639554	67.7441165	11.11515091	24.65704228	9.800977737	50.40419281	62.63488738	1.270448466	0.02591687
TCGA-EL-A3T6-11A-11R-A220-07	normal	1.462788287	164.4225245	22.5977819	50.49840995	14.10396598	49.65047225	62.12647062	2.343324436	1.607506808
TCGA-EL-A3H7-11A-11R-A21D-07	normal	4.195234114	103.5446212	13.46282408	31.14338274	2.458249159	106.3325907	59.00162994	4.311666418	0
TCGA-EL-A3MY-11A-12R-A21D-07	normal	0.818165699	122.8358213	8.67240553	19.12176466	7.839046736	64.52981902	26.09645444	0.838577325	1.783222956
TCGA-BJ-A28X-11A-11R-A22L-07	normal	5.747397931	65.07288887	12.6224991	30.3543373	4.965314441	27.11154827	64.7650487	0.521422139	0
TCGA-EL-A3ZL-11A-11R-A23N-07	normal	0.420200748	80.683338	21.5676742	32.06238275	2.19438617	40.97627154	79.37432798	0.467429998	1.235766411
TCGA-BJ-A2N7-11A-11R-A18C-07	normal	0.429559122	174.3034743	11.9545107	34.84364393	7.801578059	22.6730065	27.51383532	1.776610485	0.550190195
TCGA-EL-A3T7-11A-21R-A22L-07	normal	1.165733625	161.6976684	26.4387238	18.19411807	1.803955654	66.92281166	43.85252927	1.956331234	0
TCGA-ET-A3BT-01A-11R-A19O-07	tumor	3.637066632	22.92423145	2.72534719	78.99876836	2.753323134	59.67810529	116.6479596	0.884944993	1.833381379
TCGA-E3-A3E0-01A-11R-A20F-07	tumor	12.04955884	77.31750719	4.017650198	52.2161928	0.001057702	19.08086952	39.16348267	7.027728189	2.008292161
TCGA-BJ-A0Z9-01A-11R-A10U-07	tumor	12.86969251	22.13864629	2.566473968	88.28015463	2.29764624	90.70906801	65.20975447	4.419127728	0.173000454
TCGA-FE-A232-01A-11R-A14Y-07	tumor	12.96325427	67.51005753	5.239581195	46.85121083	3.840116071	40.40042467	131.1689514	2.682473284	0.057266223
TCGA-DJ-A3VE-01A-11R-A23N-07	tumor	4.360432782	13.16979962	7.958979444	103.2657142	0.843568879	255.1758307	157.0641051	8.893368729	1.757039716
TCGA-FY-A3R7-01A-11R-A220-07	tumor	5.386824032	83.71438185	6.244733415	39.78009228	4.784104137	94.57562882	36.62253776	2.272167133	3.199012739
TCGA-DJ-A2QA-01A-11R-A18C-07	tumor	11.48506994	76.86177063	1.890741573	39.57287781	0.136725757	93.4210041	90.28606292	6.433707733	4.503073505
TCGA-FY-A3NM-01A-11R-A21D-07	tumor	0.53803283	136.8447441	10.43567029	30.70683323	6.439174085	67.10518921	46.46634695	0	2.062536187
TCGA-EL-A3GP-01A-11R-A206-07	tumor	17.14265861	12.94260416	6.336761219	72.64997658	0.125866225	336.2887395	44.5021919	3.285029968	0.101457418
TCGA-BJ-A45J-01A-11R-A23W-07	tumor	7.801122664	12.27406198	4.466358994	124.2890304	1.142455198	53.34038215	134.351502	3.35487061	2.215886908
TCGA-EM-A2CQ-01A-11R-A180-07	tumor	1.700277309	95.05866638	6.150895475	28.968383	2.63249134	1163.610539	27.20032038	1.713756797	2.659300333
TCGA-ET-A3DV-01A-12R-A206-07	tumor	0	129.2354539	5.177183839	58.88436294	7.063644281	246.2589569	73.5888655	0	0.832951983
TCGA-EL-A3ZH-01A-31R-A23N-07	tumor	2.169511003	89.1284846	19.71300211	28.8618339	0.442302619	125.2366792	66.25121149	0	0.467407265
TCGA-EL-A3ZG-01A-11R-A23N-07	tumor	0	78.81322363	4.677553308	78.79970636	7.573784811	4.658325589	94.72915083	3.741732112	0.923588325
TCGA-E8-A414-01A-11R-A23N-07	tumor	4.778542853	39.61212015	8.960096112	58.25367127	0	26.61568478	136.024564	5.685970842	0
TCGA-BJ-A45F-01A-12R-A23W-07	tumor	0.987111187	28.74227952	6.939025591	18.82893187	3.966973156	34.68914849	50.54917855	2.971461344	0.989301685
TCGA-EM-A3FM-01A-11R-A21D-07	tumor	11.68347305	30.29921941	1.930389162	78.36947274	0.141991131	90.12103162	106.856192	6.536667421	3.157899488
TCGA-EM-A4FQ-01A-11R-A250-07	tumor	0.010803278	9.27500041	2.069357899	76.1314036	7.172707229	90.53706418	116.2578686	4.11874566	0.006082552
TCGA-CE-A27D-01A-11R-A16R-07	tumor	24.1008324	31.19972489	9.78936492	44.63083033	5.363716538	9.54986316	46.82798933	3.681364188	0
TCGA-ET-A4KQ-01A-12R-A250-07	tumor	0.496610978	90.86907344	5.206317097	36.00705191	0.533277642	24.13515389	32.67985789	5.272429877	0.556089834
TCGA-BJ-A190-01A-11R-A13Y-07	tumor	1.333342604	73.2977985	5.08335984	22.56889591	11.58833488	167.9423757	70.95128531	2.103806386	0.65779762
TCGA-DJ-A2Q0-01A-11R-A206-07	tumor	3.283111057	204.3351911	4.677082348	17.0406818	0.115463564	112.6664374	103.6943415	0.147732279	0.093319538
TCGA-DJ-A13R-01A-11R-A10U-07	tumor	24.7506457	76.19884574	1.968819751	37.61144365	14.9120207	434.9314442	144.1404254	0.190393202	0.117896024
TCGA-EL-A3TB-01A-11R-A22L-07	tumor	7.605533449	50.09964827	5.935879808	56.88957543	0	61.97182859	138.4928409	1.641552747	0.811464089
TCGA-ET-A40T-01A-11R-A23N-07	tumor	10.02335701	36.25710961	11.74468626	84.2956872	0	25.3908604	142.2755263	4.626702115	3.165510547
TCGA-DJ-A3UX-01A-11R-A22L-07	tumor	0.71853717	106.8882616	16.42363073	45.22156438	1.571223967	71.92783933	81.6161055	0.728280658	1.598324043
TCGA-EM-A3O3-01A-11R-A220-07	tumor	77.55244618	11.926833	5.877837069	112.1777089	0.103120636	54.18478304	398.8914933	1.626484913	1.515504955
TCGA-DJ-A13V-01A-11R-A10U-07	tumor	6.055684186	41.95968757	1.281311108	65.87251149	8.13760254	56.34300441	74.30253382	16.38845171	0.03916313
TCGA-EM-A2P0-01A-11R-A206-07	tumor	3.743008408	72.56434491	2.80570259	85.75449228	1.873512294	80.08353265	125.3205864	6.60940113	0.928840461
TCGA-EL-A3MX-01A-11R-A21D-07	tumor	85.58109468	31.3678583	1.392764373	123.8580691	0	32.92446259	164.8621051	10.00610813	0
TCGA-ET-A39O-01A-11R-A19O-07	tumor	10.88497654	22.05602924	2.113005317	50.77689025	0.165538498	99.28537986	79.70219545	0.215841435	1.849767962
TCGA-KS-A4IC-01A-11R-A250-07	tumor	4.014639356	19.06431359	8.02582441	60.19835917	5.014928122	106.3491212	256.8403317	7.02209885	2.006609164
TCGA-KS-A41J-01A-11R-A23N-07	tumor	30.83586735	62.14062391	2.360103253	38.03614045	4.549805476	58.74025283	215.0874844	2.349489464	1.178850529
TCGA-ET-A2MZ-01A-12R-A19O-07	tumor	22.63699369	35.70951717	0.027023158	45.43911819	3.238244848	1.118968234	31.39996984	5.401972672	4.273943362
TCGA-BJ-A2P4-01A-11R-A18C-07	tumor	19.73155631	72.77776993	3.132851617	28.09323453	0.010059666	5.21956698	83.19449732	6.231749313	3.107900892
TCGA-DJ-A1QH-01A-21R-A14Y-07	tumor	1.293572432	31.27189356	1.284689269	62.41327032	3.572249307	28.89636175	128.3650958	8.299893937	2.382643058
TCGA-FE-A234-01A-11R-A14Y-07	tumor	12.63247481	6.975829429	2.356431179	50.60737224	1.191580618	27.65966938	83.93756424	5.73146623	0.030131866
TCGA-DE-A4M8-01A-21R-A250-07	tumor	21.46456007	20.51418773	10.70752568	76.84727838	0.048396464	12.11841699	162.0575039	2.463225572	1.236033046
TCGA-BJ-A2N7-01A-11R-A18C-07	tumor	0.598567878	84.42435335	3.549686227	38.41865482	6.018136409	135.3181844	45.66129744	5.092329882	2.981971215
TCGA-DJ-A4UT-01A-11R-A250-07	tumor	11.94962172	29.96045841	3.643464467	65.75620266	0.047113829	35.95055118	119.5294449	5.950738676	0.03877214
TCGA-MK-A4N6-01A-11R-A250-07	tumor	25.96351995	18.70106892	1.931828259	151.1765041	0.142181186	131.6283842	110.2476081	6.540397023	0.114137785
TCGA-EM-A22O-01A-11R-A180-07	tumor	0.684717818	118.1615799	11.74354175	52.58180304	5.470880979	46.45007742	78.74390377	0.482204161	0.265069418
TCGA-DE-A69K-01A-11R-A39I-07	tumor	9.709478559	13.9975453	0.120140014	101.9456235	0.086963619	49.81389443	73.24975928	0.110070836	1.431650012
TCGA-DJ-A3VB-01A-11R-A23N-07	tumor	10.18985677	20.33686184	1.636313689	102.9660786	0.80066067	54.37641117	124.1688596	5.974507908	0.812652868
TCGA-EM-A4FF-01A-11R-A250-07	tumor	4.416955324	12.43799564	3.537086234	74.08439414	2.673081662	45.47581748	190.1757507	4.454709135	0
TCGA-EM-A2CO-01A-11R-A19O-07	tumor	2.422551639	112.2448697	2.407182879	19.99222291	0.041503968	50.40873625	23.50878987	0.051629959	0.034207867
TCGA-DJ-A1QN-01A-11R-A14Y-07	tumor	30.25990881	17.2007746	2.744682821	43.98635347	3.547935329	21.83709189	93.97266496	4.624192085	1.713194179
TCGA-ET-A4KN-01A-11R-A250-07	tumor	19.22434846	20.24177117	0.282105745	43.80410583	2.120017188	249.2475802	185.2723496	0.253813382	0.152781431
TCGA-DJ-A3UQ-01A-11R-A22L-07	tumor	11.72815618	16.50899535	4.72546601	45.79383023	2.363702687	111.3862289	124.3149521	3.551319591	0.034589413
TCGA-EM-A2P1-01A-11R-A206-07	tumor	8.497739117	15.63268652	1.567614858	79.88160709	0.091538749	59.01395539	141.5484679	1.54991392	0.074443141
TCGA-EL-A3ZQ-01A-11R-A23N-07	tumor	41.74349051	64.72197757	0.119530946	78.49579675	0.086542675	48.36563193	141.8349346	2.855268372	0.070472452
TCGA-ET-A3DW-01A-11R-A19O-07	tumor	3.876323925	22.70778814	2.604032166	32.73658128	9.626290648	90.35662216	105.4371561	1.352267013	3.654751979
TCGA-FE-A3PC-01A-11R-A220-07	tumor	14.27077999	27.56273947	9.840717237	84.62774786	4.49214601	46.26827086	292.2935912	1.740398819	2.69163049
TCGA-DJ-A3UM-01A-11R-A22L-07	tumor	6.014493364	10.31923148	2.546563242	72.74406022	0	85.7234732	153.3154169	0.810276612	1.722568413
TCGA-EM-A3SX-01A-11R-A22U-07	tumor	2.61781151	19.52892261	5.325944687	108.6555689	1.757314923	1.727808616	118.3907811	6.251386913	0.863396438
TCGA-DJ-A3VG-01A-11R-A23N-07	tumor	1.145175243	101.4120974	5.886742313	37.97110296	3.318879409	125.5983467	43.19215665	1.842687191	1.25375068
TCGA-EL-A3GS-01A-11R-A20F-07	tumor	3.231250147	34.73007773	0.155891044	55.69034044	0.111345287	314.1750399	63.29676536	1.681853563	1.558615645
TCGA-ET-A25M-01A-11R-A16R-07	tumor	0.63511819	28.34843503	6.223030807	52.4309368	0.326659897	64.70433175	104.1426353	5.919583093	4.806594255
TCGA-EM-A1CS-01A-11R-A13Y-07	tumor	7.05729416	26.01281778	4.70444628	91.81955314	3.177713523	3.849376588	84.59118647	12.11049179	4.927865474
TCGA-IM-A3EB-01A-11R-A206-07	tumor	15.37145221	40.91952087	4.317168962	68.97041836	4.121206197	109.6933631	94.36163936	5.59777736	0.075260498
TCGA-FE-A237-01A-11R-A16R-07	tumor	5.444095866	44.4036289	5.423327026	51.9830315	3.24194866	10.87037737	105.0181229	6.477804525	0.017075259
TCGA-FK-A3SB-01A-11R-A22L-07	tumor	9.384122998	26.27540911	2.795961045	53.52993835	0.920047408	9.360914764	47.87907533	3.747329842	0.925250125
TCGA-DJ-A1QE-01A-21R-A14Y-07	tumor	1.625595994	17.34062635	7.111192909	102.5607746	1.52761538	91.32782622	139.7703312	2.961882568	0.078396869
TCGA-CE-A481-01A-21R-A23W-07	tumor	7.375680976	40.14379562	5.174072511	92.41609079	0.655628406	43.08511433	96.02477102	1.386784662	0.674249217
TCGA-EM-A1YB-01A-11R-A14Y-07	tumor	7.063680741	110.7448338	0.344223855	16.30382455	0.23030237	503.4023057	36.40608844	2.579781847	0.180992686
TCGA-EM-A3FO-01A-11R-A21D-07	tumor	6.61070221	11.57292171	0.759068732	361.5032886	0	179.2716944	114.9575863	33.36625182	0.790251189
TCGA-DE-A0Y2-01A-11R-A10U-07	tumor	4.17938319	18.99101853	11.87433204	81.95265895	1.430246618	84.71240403	39.15478737	7.918347841	3.86553146
TCGA-EM-A2P2-01A-11R-A206-07	tumor	8.381517759	63.97433962	2.463205506	88.40583345	0	44.54038123	45.37250004	0.775526772	0.801309806
TCGA-EM-A3AL-01A-11R-A206-07	tumor	2.574273095	81.98465329	14.66766138	49.71961103	3.451920604	14.83560578	35.99584525	1.233153469	0
TCGA-EM-A3FL-01A-11R-A21D-07	tumor	0.080330272	296.3569823	6.10548347	30.56534246	3.624072385	138.822424	24.49201031	2.503262333	1.25604601
TCGA-ET-A2N4-01A-12R-A19O-07	tumor	23.07426494	22.09338176	2.122329564	56.75856756	1.066175867	4.229506015	100.8944784	4.209140811	5.207519877
TCGA-ET-A3BV-01A-11R-A19O-07	tumor	8.829654708	10.82087519	2.022755476	66.09412956	0.154042347	71.40109271	81.88094097	22.19306323	0.123294581
TCGA-L6-A4EP-01A-11R-A250-07	tumor	13.80960138	24.47816585	3.209956811	112.6445622	1.081787877	17.04252574	320.9171705	7.418490695	4.213440078
TCGA-DJ-A13T-01A-11R-A10U-07	tumor	10.2670358	39.01264875	2.063641358	107.763645	2.057075787	13.3581823	29.78091727	9.220711386	5.108541093
TCGA-BJ-A45H-01A-12R-A23W-07	tumor	5.108627658	85.06346025	9.91901554	86.37196535	3.715781229	47.69304643	130.2355347	9.832228569	1.293754145
TCGA-BJ-A45I-01A-11R-A23W-07	tumor	12.57418687	27.51530195	3.476260941	52.6535976	0.03524788	36.67238661	165.8136802	9.06196334	0.029101468
TCGA-EL-A4K7-01A-11R-A250-07	tumor	18.77045861	26.53100067	7.279803126	83.30902598	0.103632308	95.06815192	252.5232863	7.171807095	1.518178626
TCGA-BJ-A0YZ-01A-11R-A10U-07	tumor	3.615996407	154.1024518	5.906890944	13.06175257	1.228351623	78.99322641	23.6698863	4.721969304	3.467616146
TCGA-E8-A417-01A-21R-A23N-07	tumor	6.292560151	18.98364787	10.43727123	72.37095322	2.365031764	26.93351436	121.6797184	3.131672364	0
TCGA-FE-A3PD-01A-11R-A220-07	tumor	7.41992035	21.59885289	4.436677348	79.41491496	1.432049574	44.08349253	176.8743603	0.642683594	3.07052436
TCGA-EL-A3ZN-01A-11R-A23N-07	tumor	5.084336421	41.69994163	7.891415768	50.8436501	0	20.7082147	113.6002616	1.160782347	2.677741199
TCGA-DE-A4MC-01A-11R-A250-07	tumor	4.632742788	16.74455128	1.83588676	77.37722973	0.910526605	31.66122829	117.4557645	4.657772335	0.916314163
TCGA-DJ-A3UK-01A-11R-A22L-07	tumor	7.752040177	39.76235349	7.134697094	86.86120474	1.343319608	40.42778161	177.3028973	3.500432608	0.629774344
TCGA-DJ-A3V2-01A-11R-A22U-07	tumor	11.11079891	46.81930023	1.498121608	84.21954213	6.53257778	28.48662493	174.8194861	2.315153785	4.94503509
TCGA-EL-A3T3-01A-11R-A22L-07	tumor	8.836549144	21.60019301	3.924003259	111.9824726	1.961321704	113.9410162	354.6182819	2.942016182	1.964184287
TCGA-J8-A3YD-01A-11R-A22U-07	tumor	3.305039974	107.3590466	11.92678466	46.39271174	4.269606353	11.73622358	80.16972646	3.343786588	0
TCGA-E3-A3E1-01A-11R-A20F-07	tumor	10.26301735	71.71898164	3.459575537	44.4582883	5.609793738	60.39817637	83.17000536	6.796792554	1.164941617
TCGA-DJ-A4UW-01A-11R-A250-07	tumor	7.865737712	57.02510704	9.698196028	60.52237963	2.625836752	38.54916226	149.1847896	3.485149791	1.746862236
TCGA-DJ-A3V4-01A-11R-A22U-07	tumor	1.512365826	47.40936081	8.076811968	46.58214913	9.15168137	114.2335793	98.07485735	2.348915476	0.75265114
TCGA-FY-A40N-01A-11R-A23N-07	tumor	5.378828508	49.92049269	26.37470428	49.11227923	2.317259318	90.53467744	88.14684075	0.688003272	1.536279047
TCGA-DJ-A4V2-01A-11R-A250-07	tumor	12.28924227	24.64169001	5.601010322	59.25375805	0.029040932	69.31996651	137.4542578	5.578909447	0.024017965
TCGA-E3-A3E5-01A-11R-A20F-07	tumor	5.648542256	31.15809078	6.614059881	79.37133309	1.879242301	31.1520945	132.2820755	10.44090873	3.806965539
TCGA-FK-A3SH-01A-11R-A22L-07	tumor	12.5638138	58.03798961	0.688429555	242.1546062	0	83.90970662	77.58816476	12.0143215	4.891145749
TCGA-MK-A4N7-01A-11R-A250-07	tumor	2.577800342	38.62665563	4.365184832	127.5069965	0	26.29815991	88.72149654	7.963428313	1.749656207
TCGA-DJ-A2Q7-01A-11R-A18C-07	tumor	3.637310827	81.87249881	4.445193303	56.2244846	3.008532535	76.4920166	89.98152298	4.48442917	0.681666684
TCGA-BJ-A18Z-01A-21R-A13Y-07	tumor	12.62737894	17.707384	6.349921409	71.23689233	0.126506321	38.25560091	148.6598787	6.235888773	0.101956806
TCGA-ET-A3BS-01A-11R-A206-07	tumor	8.567622948	42.95003848	4.264272116	85.13293107	1.688350514	11.09959558	177.1609435	6.039231388	3.496980406
TCGA-EM-A4FM-01A-11R-A250-07	tumor	14.04531998	12.87078381	1.798874679	122.1394494	1.691910243	17.58928191	358.5141646	6.193570678	0.100236575
TCGA-KS-A4I9-01A-11R-A250-07	tumor	16.21776712	24.48212994	6.966983442	47.70068431	2.342138734	19.84629745	164.9861616	3.518323387	1.19200791
TCGA-DJ-A3UP-01A-11R-A22L-07	tumor	0.546288323	66.38307204	16.29992097	53.14864118	0	156.4166006	78.00854939	0	5.131162121
TCGA-EL-A3GQ-01A-11R-A206-07	tumor	3.692336973	17.36359994	12.34224696	56.97800012	2.251411428	24.20302184	222.9778759	2.199485672	0
TCGA-EM-A4G1-01A-11R-A250-07	tumor	2.381996053	72.69267203	9.187097362	32.38891842	1.197932777	136.1421076	140.8055309	1.214808226	0.031095234
TCGA-EL-A3N3-01A-11R-A20F-07	tumor	15.1154868	15.40925243	0.121027485	45.7473025	2.776767276	29.23008573	158.8915818	2.866232145	2.703792183
TCGA-BJ-A2N8-01A-11R-A18C-07	tumor	19.73278238	132.5536348	5.100467385	90.55843332	0	230.8091271	43.48230136	4.2551419	7.959117198
TCGA-E8-A44K-01A-21R-A23W-07	tumor	6.613345295	10.5899653	6.519936804	66.49260319	1.381294067	75.64446641	164.1147907	8.943589614	0.058022814
TCGA-EL-A3ZL-01A-11R-A23N-07	tumor	8.509938109	19.14891196	19.01409834	125.2816972	0.015589918	6.405207336	332.3186675	2.145114409	6.293619933
TCGA-EM-A3AR-01A-12R-A20F-07	tumor	0.981624809	89.86948306	5.92413642	43.44623796	7.915130024	34.55682213	60.2329895	2.959296458	0.984737396
TCGA-EL-A4JW-01A-11R-A250-07	tumor	4.055446517	11.93291593	4.003699911	91.45226955	0.071865815	98.05304348	99.42433744	6.474542161	0.058748739
TCGA-E8-A2JQ-01A-11R-A180-07	tumor	11.83581764	7.655924964	4.542069966	59.27067526	1.588799905	103.5388736	215.6728409	3.07532932	0.086651887
TCGA-DE-A7U5-01A-11R-A39I-07	tumor	23.9727545	18.02651731	2.057599821	70.58087934	1.901866125	98.74653679	91.89345377	2.01571241	1.811329318
TCGA-EM-A3FK-01A-11R-A21D-07	tumor	7.778932524	89.77163176	0.091402919	66.81014822	1.35844304	36.09819488	51.50557728	13.7272895	1.329036699
TCGA-EM-A1YC-01A-11R-A14Y-07	tumor	0.058071286	89.01890315	5.799121926	39.39867538	10.13559343	166.4901752	54.4503641	1.218547515	0.031611387
TCGA-FE-A236-01A-11R-A16R-07	tumor	4.10757687	51.21587064	6.14672481	35.85875401	2.052371996	92.18308825	85.01931748	2.056879317	2.048370079
TCGA-EM-A2OZ-01A-11R-A206-07	tumor	5.748031615	55.5318749	4.321174581	65.02748964	2.927036999	40.81192672	129.3910443	4.362289166	1.424746165
TCGA-EL-A3GO-01A-11R-A206-07	tumor	0.793873824	82.59891761	6.010210474	47.25151682	0.813433684	0	36.04234072	0.801549505	2.601627011
TCGA-EL-A3T2-01A-11R-A22L-07	tumor	8.20394596	103.1840312	12.49989991	76.68402003	0	111.3339118	54.33694101	0.750958473	3.364210504
TCGA-ET-A39T-01A-11R-A19O-07	tumor	0.170104235	76.59955556	3.108802214	53.22636457	4.292668251	213.2954939	68.04439873	3.066026926	5.450931979
TCGA-CE-A482-01A-11R-A23W-07	tumor	7.456571858	12.65923141	3.688883244	73.74885513	0.666373232	9.648313014	114.3667485	2.944789519	0.684564652
TCGA-CE-A3MD-01A-11R-A20F-07	tumor	6.610944926	39.94166207	4.96956724	64.13233428	1.627642245	110.8337444	113.2932701	4.146225237	3.397075932
TCGA-EM-A3FR-01A-11R-A220-07	tumor	3.021166498	79.75629288	6.24185587	113.404034	38.98984746	172.0635315	42.07901476	1.475975126	4.03442125
TCGA-ET-A3BO-01A-11R-A19O-07	tumor	7.412989044	6.370906828	9.490936985	73.97165568	3.167169416	53.9144519	146.8772106	5.281645062	1.068472675
TCGA-E8-A434-01A-11R-A23N-07	tumor	4.779223027	137.0023756	12.12195895	67.22869621	3.546929055	90.35607905	131.7191717	5.632569779	0
TCGA-EL-A3T0-01A-22R-A22L-07	tumor	16.54203361	35.74801723	7.346017853	57.77710005	0	5.460981741	110.0729382	6.438802726	0.897680565
TCGA-DJ-A2Q1-01A-22R-A19O-07	tumor	21.57823238	1.540043989	5.507886412	85.99563301	0.08415268	54.76805706	229.1581533	27.2535383	0.068569387
TCGA-EL-A4K1-01A-11R-A250-07	tumor	2.542283267	14.74897263	3.721652854	68.30079366	2.458124421	23.28595073	219.3191698	16.64571041	5.854408642
TCGA-J8-A3O0-01A-11R-A21D-07	tumor	19.07377834	86.69701908	4.079072173	96.57720914	0	51.9081398	67.58250636	0.751682174	0
TCGA-ET-A3DU-01A-11R-A19O-07	tumor	27.10604289	9.857871363	5.720728594	60.22317588	0.177237295	62.21950088	101.5314936	3.887003649	1.914232717
TCGA-ET-A3BX-01A-11R-A19O-07	tumor	6.028932671	25.14554447	5.903847691	86.45483115	0.104432439	121.6065365	93.96686883	7.189737365	0.084644214
TCGA-EM-A4FV-01A-11R-A250-07	tumor	26.48905139	40.56048603	6.605563268	29.22648805	0.925713382	77.3691236	97.18407207	2.815399668	1.885428628
TCGA-EL-A3ZP-01A-11R-A23N-07	tumor	9.242392474	26.19304495	7.765595003	71.91897948	0	111.4026547	144.6563555	3.831196603	1.520277628
TCGA-DJ-A13S-01A-11R-A10U-07	tumor	1.895182717	44.04991142	0.93933326	10.51305031	0	35.41918413	19.1332621	3.824640322	0
TCGA-EL-A4K4-01A-11R-A250-07	tumor	8.809625234	6.054983569	8.617559451	157.8940643	6.865753576	98.82745918	151.0779061	3.019546073	5.391701938
TCGA-DJ-A3VD-01A-11R-A23N-07	tumor	12.5412944	16.74874569	6.27360899	80.4857736	0.011439226	78.4063446	77.3684813	4.186375168	0.009507226
TCGA-DJ-A1QL-01A-11R-A14Y-07	tumor	5.048089926	120.2930328	3.601095194	28.59295004	0	138.5545742	52.89707735	0.624461013	3.819782644
TCGA-EM-A3SZ-01A-11R-A22U-07	tumor	3.956929343	18.47544002	5.517545974	83.01343999	0.165701372	54.49102619	142.6198365	3.747734784	0.132245625
TCGA-BJ-A0Z0-01A-11R-A10U-07	tumor	8.807156518	143.7599489	8.762774186	24.21622012	8.651782783	39.59102674	12.13686324	0.030230294	1.117942078
TCGA-EM-A22Q-01A-11R-A180-07	tumor	65.38826397	276.2609274	6.462449382	9.189074985	2.284191563	508.7641157	49.85623077	6.257536886	2.140951475
TCGA-DJ-A3V5-01A-11R-A22U-07	tumor	2.654427484	46.81546385	8.124208648	54.01799799	2.698249867	63.01897986	195.5063526	4.496432724	1.796040052
TCGA-DJ-A13X-01A-11R-A10U-07	tumor	4.948487755	45.55940312	6.933637339	25.74745928	0.98750876	15.8422423	47.53785505	3.960525455	1.980833737
TCGA-BJ-A0ZC-01A-12R-A13Y-07	tumor	7.13106932	111.9198633	7.069126446	21.32802009	8.040199809	35.47861052	17.79484295	0.054243082	0.035890588
TCGA-DE-A0XZ-01A-11R-A180-07	tumor	18.34130157	21.49099273	7.486038396	127.0827043	0	9.035434453	183.4626901	5.828978136	3.384342226
TCGA-EL-A3ZM-01A-12R-A23N-07	tumor	10.84136258	3.714098737	0.066191102	178.9607738	2.425431438	61.42368955	373.7324867	5.988364217	1.238638681
TCGA-DJ-A2PP-01A-11R-A19O-07	tumor	13.44305676	16.69461741	9.281115468	45.25002548	3.372494188	87.23700787	28.43640092	1.615927055	1.664339465
TCGA-DJ-A3UW-01A-11R-A22L-07	tumor	15.28416275	43.57751296	5.162159461	74.21841355	0.065877031	51.29349415	75.59366394	2.639887429	0.053939251
TCGA-FE-A230-01A-11R-A14Y-07	tumor	7.937633269	27.39046839	4.088925992	73.26098176	2.07153232	63.88092515	109.9827572	0.243274557	0.147112801
TCGA-DJ-A2Q6-01A-11R-A18C-07	tumor	1.919366808	30.27103941	2.645177294	77.38927693	0.580442882	10.88415043	119.5042707	6.276966875	2.83509437
TCGA-DJ-A2QC-01A-11R-A18C-07	tumor	7.262101113	50.46352322	6.017209183	55.27992083	3.575147272	16.92087819	61.32314193	1.278640501	3.522836762
TCGA-EL-A4JX-01A-12R-A250-07	tumor	37.2468267	9.758496034	7.372559676	72.5345246	0.174343452	76.39371315	76.52339049	5.528872149	1.898233023
TCGA-EL-A3N2-01A-11R-A20F-07	tumor	6.345051304	19.08041385	2.698944841	60.0945612	1.803427764	28.18678548	60.07156225	6.393377558	1.817135774
TCGA-BJ-A28T-01A-11R-A16R-07	tumor	20.3516755	88.19030938	18.0119722	28.11701807	6.391683725	9.070878506	66.23564574	1.980386083	0.123034856
TCGA-FY-A3TY-01A-11R-A22U-07	tumor	9.026254331	93.44783251	3.923060652	47.5251562	1.355784327	29.6339334	184.4940882	2.645429613	0.054373897
TCGA-EM-A4FN-01A-11R-A250-07	tumor	14.80788199	27.45734358	1.202173724	68.49853753	4.516855408	14.9170425	203.0945036	0.043041784	9.923509835
TCGA-EL-A3CU-01A-11R-A19O-07	tumor	5.886912181	23.13726714	7.14200222	67.39698144	0.09783052	40.3285965	91.82940976	2.975936755	0.079429279
TCGA-IM-A3U2-01A-21R-A22L-07	tumor	4.823977011	20.2722448	5.948841182	71.22669408	2.392703232	115.1032723	207.6004217	3.595756472	0.037250578
TCGA-BJ-A0ZJ-01A-11R-A10U-07	tumor	20.4493507	52.53370056	4.859496171	44.74480243	3.897450151	31.11935661	75.87782227	2.911550477	3.905917428
TCGA-EM-A22L-01A-11R-A180-07	tumor	13.23088773	86.25396421	6.239738896	28.33265338	2.033713004	12.33456442	29.00696934	2.688878608	0.606859918
TCGA-BJ-A28S-01A-11R-A19O-07	tumor	2.616460789	79.2248954	7.12528638	38.21824026	6.317105198	23.96587704	67.58326803	4.440446133	0.862905478
TCGA-EM-A3ST-01A-11R-A22U-07	tumor	31.37395401	51.53630151	5.114993381	48.54852308	0.644481419	205.1387297	7.964882331	5.930326561	0
TCGA-ET-A40Q-01A-11R-A23N-07	tumor	7.807035549	8.53159158	2.272294653	60.50334884	0.712843229	39.99813071	150.9947778	5.519577374	3.216831056
TCGA-FK-A3SD-01A-11R-A22L-07	tumor	2.31528436	447.5623412	5.604450418	30.44977065	9.99580893	214.0415863	44.10545183	1.530503597	4.996381142
TCGA-EL-A4KI-01A-11R-A250-07	tumor	41.3423816	23.95664133	0	20.11821076	6.750342241	903.8453298	170.7229736	1.903326738	0
TCGA-MK-A4N9-01A-11R-A250-07	tumor	2.473585696	54.31569217	18.06064649	93.41990492	3.412630247	25.38733306	162.1874986	4.228563343	2.569122784
TCGA-E8-A44M-01A-21R-A23W-07	tumor	14.77129353	25.0863944	7.823697397	69.36487522	1.705231997	14.66840426	195.184979	4.323329368	0
TCGA-DJ-A2PN-01A-21R-A19O-07	tumor	3.747336582	10.34461793	5.653459877	47.14394917	0	134.9049526	89.59260826	10.42432229	5.721974363
TCGA-EM-A2CU-01A-12R-A180-07	tumor	7.389688147	23.12234779	6.483154862	42.58361732	0.902640593	37.94346807	79.63861274	3.692314395	2.794106153
TCGA-EL-A3T7-01A-11R-A22L-07	tumor	5.014997072	46.05509824	3.577103278	119.4756581	0	76.07376141	123.6970369	15.869067	0.657112296
TCGA-E8-A3X7-01A-11R-A22U-07	tumor	0.15981033	43.46614656	3.040880065	63.64300862	0.100202849	75.2336476	154.5311302	11.1397903	4.093791986
TCGA-DJ-A13M-01A-11R-A10U-07	tumor	14.53586851	112.5439798	1.463949516	61.10956704	0.076093233	57.18831631	33.35811398	1.450312241	1.375860196
TCGA-FY-A76V-01A-11R-A39I-07	tumor	13.23337811	45.81848436	8.141531929	67.19612311	1.023636201	31.57025699	16.2995845	2.042484325	4.062081146
TCGA-BJ-A4O8-01A-11R-A250-07	tumor	15.32075244	23.6984873	11.12171556	81.51133201	0	48.32713808	134.1399791	5.963585807	0
TCGA-EM-A22K-01A-11R-A180-07	tumor	13.8005192	100.5775121	4.82450035	33.13092584	2.412604862	53.39692825	92.30825292	4.025365947	0.760360735
TCGA-DJ-A2PU-01A-12R-A19O-07	tumor	3.946184851	21.7276224	4.937275198	57.29508177	0.984122451	14.81165051	171.8969617	2.960520533	0
TCGA-BJ-A0ZH-01A-11R-A10U-07	tumor	14.22881569	25.5712224	3.776843484	88.16986133	2.843347104	11.34702574	122.2855989	1.877066721	2.855445524
TCGA-EL-A3CW-01A-11R-A19O-07	tumor	5.648335196	111.9691027	16.65163898	53.82328468	9.880664362	68.39419977	69.52972929	1.16843642	1.143976546
TCGA-DJ-A4V0-01A-11R-A250-07	tumor	9.170957229	100.4622979	5.84041238	47.61919718	2.496225206	22.49164546	76.04823404	0.767843416	4.289322183
TCGA-EL-A3CO-01A-11R-A19O-07	tumor	47.16341417	144.5447374	11.0838858	61.62300103	4.630543944	82.78334884	131.5530582	6.456488715	0
TCGA-DJ-A13L-01A-11R-A220-07	tumor	17.19029016	25.86656596	2.183194434	63.51356647	5.340087709	75.35811584	124.8552931	5.377910023	1.091791624
TCGA-BJ-A45E-01A-11R-A32Y-07	tumor	45.90003233	55.37221549	8.735626262	44.86045505	0.161931201	53.80788251	121.3374758	0.210851827	1.830006226
TCGA-ET-A39S-01A-11R-A19O-07	tumor	0.018121357	91.19008565	3.161613944	76.53403934	4.180422399	14.70471198	99.61011506	6.281768451	2.09607548
TCGA-DJ-A1QF-01A-12R-A14Y-07	tumor	0.557789861	50.28642558	1.969810854	33.42410444	4.290523786	43.91080883	154.5660209	4.889315279	0
TCGA-DJ-A3VL-01A-11R-A23N-07	tumor	7.318819305	115.7163258	2.722815063	46.78115381	0.891275066	297.5551754	96.350166	0.883886182	3.710016302
TCGA-EM-A3FP-01A-11R-A21D-07	tumor	12.32683307	228.7240964	2.554661686	64.17484623	0.055755694	39.58300058	30.96552469	0.069737055	3.603442833
TCGA-IM-A3U3-01A-11R-A22L-07	tumor	6.408802381	40.43022756	4.579730189	74.47194245	0.893434786	22.02197642	85.48176623	3.663217291	0.900253533
TCGA-EL-A3D4-01A-11R-A19O-07	tumor	7.493164442	77.94037393	1.665431966	116.0913718	1.581087966	37.0483524	63.52807231	5.840704156	0.085619561
TCGA-DE-A4MA-01A-11R-A250-07	tumor	9.996641846	75.88681883	1.909937206	141.5395963	0.139282113	171.3803204	306.4312492	0.179819351	5.913831641
TCGA-KS-A4I1-01A-11R-A250-07	tumor	44.89191972	24.73349657	6.44468277	127.7373972	2.15822147	20.44400362	276.9665063	11.7332352	5.299349009
TCGA-EL-A3GY-01A-21R-A206-07	tumor	6.661439882	21.91388201	0.93346446	76.30188154	0.939118785	30.49658362	85.82529395	0.934820019	0.943127645
TCGA-ET-A3BP-01A-21R-A19O-07	tumor	8.92681986	62.49841043	5.951637188	71.42631529	1.982701567	0	112.0992503	4.960113442	3.972486596
TCGA-ET-A40R-01A-11R-A23N-07	tumor	9.845801426	60.85664264	4.90194554	87.20459326	0	121.7615988	85.47978876	6.621965293	1.628390022
TCGA-ET-A3DR-01A-11R-A19O-07	tumor	1.698614266	37.07913463	10.13955772	53.28354177	8.271717644	63.64375107	100.5121615	8.609295814	1.532861763
TCGA-KS-A4I5-01A-11R-A250-07	tumor	21.63390917	31.56485451	3.694057614	135.433638	1.268441014	34.00744355	104.1645602	16.54629169	0.041646818
TCGA-ET-A3DS-01A-11R-A19O-07	tumor	2.1263044	81.9534295	0.017017436	32.60054392	0.012826318	29.45144736	23.14789185	2.119108004	0.010655897
TCGA-DJ-A3V9-01A-11R-A23N-07	tumor	5.821774904	38.87862494	4.551076501	82.63066549	0	11.04638722	167.2797652	7.393381752	0.560833468
TCGA-EL-A3MZ-01A-11R-A21D-07	tumor	15.1235169	25.99740176	5.419032329	93.00505489	3.239512933	14.10689745	148.1773025	4.334398988	2.160801817
TCGA-DJ-A4V5-01A-11R-A250-07	tumor	17.88696136	27.23208049	7.526072662	46.03813746	2.818941157	44.15140543	129.714682	4.697105254	0
TCGA-EL-A3T1-01A-11R-A22L-07	tumor	6.956909637	4.967381784	2.980230254	73.56345284	0.992273293	56.66172076	225.6658459	4.970465863	0
TCGA-EL-A3H3-01A-11R-A206-07	tumor	11.53972965	27.5803347	0.138374216	39.0916247	0.0994786	18.9801602	83.73500644	7.079018094	0.080732739
TCGA-EM-A3O6-01A-11R-A220-07	tumor	1.322842862	154.1080237	5.80238015	25.3538352	2.915563931	78.60799718	51.57962549	0.612785808	1.418562477
TCGA-DJ-A1QI-01A-11R-A14Y-07	tumor	13.74991413	53.98107023	1.083624212	65.62251659	1.075778254	45.533072	44.4788451	4.239491348	3.157445562
TCGA-EL-A3H5-01A-11R-A206-07	tumor	7.241489601	0.316487206	0.225894079	94.65710119	0.157324072	185.4727169	117.7413462	0.204498102	1.804846367
TCGA-FE-A3PB-01A-11R-A220-07	tumor	4.837844718	10.54483189	7.385682295	95.02496645	1.594526254	17.9128089	177.7437438	9.123383601	2.478842673
TCGA-EM-A3AO-01A-11R-A206-07	tumor	20.18465478	9.112970216	4.140877418	122.2465143	0	30.86956466	186.6339398	5.876714502	6.056930798
TCGA-EL-A3T6-01A-11R-A220-07	tumor	19.44730952	13.04218039	5.426311721	68.24258413	1.107636486	108.3019174	168.9385152	3.268018537	1.099826825
TCGA-BJ-A0Z5-01A-11R-A10U-07	tumor	12.15339955	64.43294518	2.51332826	45.06037358	5.933225344	11.06095207	122.8120617	3.685547598	1.2530349
TCGA-BJ-A290-01A-11R-A180-07	tumor	13.07558317	23.69266702	10.08226051	51.38242722	1.476189035	42.12610722	124.385307	9.374496916	1.507852241
TCGA-EM-A1YA-01A-11R-A14Y-07	tumor	2.196706884	290.4762672	9.315206635	10.65179636	7.16694625	2.964665609	38.37385643	0.672632521	0
TCGA-BJ-A3PT-01A-12R-A220-07	tumor	5.919038384	70.26930087	9.31722999	51.59364467	3.494259832	31.71861348	85.57143122	0.051868903	1.202700273
TCGA-CE-A3ME-01A-11R-A20F-07	tumor	5.943486708	38.86785588	7.048427686	55.3187732	4.638933899	43.59520195	123.4997064	5.860230456	1.207964239
TCGA-E8-A432-01A-11R-A23N-07	tumor	18.95918917	34.27666891	0.795422161	69.50709846	0	37.69393144	148.4954348	0	0
TCGA-KS-A4IB-01A-11R-A250-07	tumor	6.701849758	33.1242847	5.325255926	85.76123331	1.401650188	1.469958434	145.1680882	6.532735567	1.368068714
TCGA-KS-A41F-01A-11R-A23N-07	tumor	1.78591161	72.14649683	3.246875651	24.85865787	1.654030754	264.8570753	239.2584883	3.196724865	2.955943
TCGA-FE-A23A-01A-11R-A16R-07	tumor	20.16192792	15.64689348	2.570399328	92.5691882	0.831139838	148.4807189	235.8274835	9.696993892	0
TCGA-BJ-A28W-01A-11R-A32Y-07	tumor	42.20513686	115.025147	3.163613105	51.12327941	7.036683585	13.77061344	93.09549778	1.678595287	1.55608866
TCGA-EL-A3H2-01A-11R-A20F-07	tumor	2.283199623	279.7359822	7.979434083	34.07619706	6.53461181	14.18833585	35.64587027	1.508238401	0
TCGA-DJ-A3UV-01A-11R-A22L-07	tumor	6.096623099	129.2115769	10.13799719	43.93321242	3.099218163	47.00487057	116.5763458	0	0.71050738
TCGA-EL-A3CM-01A-11R-A19O-07	tumor	5.831844913	29.99898804	13.82322786	85.15880305	0.095245589	49.87731886	89.58595518	1.5742439	0.077382681
TCGA-BJ-A0ZE-01A-11R-A10U-07	tumor	0.366447114	48.20115267	2.476331619	42.12595061	3.968557539	394.684131	13.10842779	0.277403408	5.335322773
TCGA-EL-A3D0-01A-12R-A206-07	tumor	9.097519391	13.14385239	18.17482615	229.3872082	4.039901411	12.13333574	216.2659634	7.071146127	1.012932569
TCGA-EM-A2OW-01A-11R-A206-07	tumor	6.66259579	133.5007435	7.832795575	22.47499094	9.970056333	153.389156	32.98265599	1.430522916	0.05963459
TCGA-EM-A1YD-01A-11R-A14Y-07	tumor	4.629691801	109.5774152	4.600649037	19.49997362	5.626290544	66.31103647	29.78560385	0.043381261	2.276849254
TCGA-DE-A3KN-01A-11R-A20F-07	tumor	0.66685246	18.44685944	2.228226711	50.21209774	0	47.86164879	112.9046749	1.45688401	3.167021846
TCGA-FE-A238-01A-11R-A16R-07	tumor	9.054778267	33.19915286	5.030844347	54.32360165	0.001524607	45.27106013	158.9412035	1.00838496	0.001270664
TCGA-ET-A25O-01A-11R-A16R-07	tumor	0.026897144	39.68814069	6.433848743	90.03878345	3.211703619	6.470430843	141.5043404	7.478122555	5.292145725
TCGA-EL-A3CR-01A-12R-A206-07	tumor	42.1428202	10.75373965	7.525730485	73.40541717	1.629975318	29.11000262	157.6990182	4.151544849	0.791604561
TCGA-EM-A1CV-01A-11R-A13Y-07	tumor	5.540257003	32.81498535	5.593626087	64.15265065	1.556295502	15.93501735	138.8016764	3.983716828	0.75003465
TCGA-EL-A3CT-01A-12R-A206-07	tumor	4.355392919	24.17964341	7.79034367	137.5446234	0.192887713	100.7926453	53.82891181	0.254093776	0.152931578
TCGA-DJ-A2PZ-01A-21R-A18C-07	tumor	4.801661184	86.97206853	7.592262014	41.49414485	1.645774535	41.53929614	65.9839366	3.18133443	2.944376139
TCGA-DJ-A2Q2-01A-11R-A19O-07	tumor	1.864532105	44.42594876	6.618691318	49.15073815	12.42424865	20.77155476	63.3268662	0	0
TCGA-E3-A3E2-01A-11R-A20F-07	tumor	13.96354508	27.87429091	3.699999031	82.79142225	1.846668438	10.19360674	103.2356355	11.23165808	2.805064535
TCGA-EL-A3H1-01A-11R-A21D-07	tumor	1.595880443	111.5492081	12.69195533	56.090156	0.783272057	595.7810216	14.15143056	0.76982024	0.796153477
TCGA-E3-A3E3-01A-11R-A20F-07	tumor	4.749845604	26.98620466	1.24271226	72.54629436	5.742267043	86.59898418	72.60389452	2.393382714	3.446230437
TCGA-EM-A22J-01A-11R-A180-07	tumor	6.443446398	44.95772871	0.023338047	51.38032334	0.017545219	6.457155101	21.43942159	2.163588193	1.084314789
TCGA-DJ-A3UU-01A-11R-A22L-07	tumor	0.87906635	65.17020627	6.423124622	50.45741802	1.819213944	59.63164553	168.9068573	3.656541394	4.651800877
TCGA-EM-A22M-01A-11R-A32Y-07	tumor	23.89241644	6.866796591	3.45776673	54.0195951	0.135599671	23.19236898	161.4333677	6.41177991	0.109034484
TCGA-H2-A26U-01A-11R-A16R-07	tumor	30.34595086	9.765993003	2.925529321	84.09438561	1.951681114	97.78122023	196.5521943	5.869571011	0
TCGA-DJ-A3V7-01A-11R-A23N-07	tumor	7.235496822	24.46712247	7.269455094	88.07151771	0.87789668	227.9897123	76.22253461	10.0592884	7.416466471
TCGA-EL-A3GW-01A-11R-A206-07	tumor	18.01045756	80.47591176	3.770908286	51.10112017	5.714014984	181.7937062	20.79526032	3.777554969	0
TCGA-H2-A422-01A-11R-A23N-07	tumor	3.493114846	20.32922753	15.19607664	53.15286355	1.74863609	141.8701703	163.1215004	0	4.513948444
TCGA-ET-A39P-01A-21R-A19O-07	tumor	0.094868139	54.17468675	1.368590177	51.69721166	0.061428313	26.58059129	69.35619421	2.594450541	4.834396257
TCGA-ET-A25K-01A-11R-A16R-07	tumor	7.827713223	17.1996909	6.18100708	76.89773952	1.655580188	9.519870659	92.42642583	1.728910591	0.095495553
TCGA-ET-A3DQ-01A-11R-A19O-07	tumor	6.406067086	95.89330862	1.374865168	19.0951797	8.497965461	292.5802486	75.91215862	0.078254948	1.30634712
TCGA-FK-A4UB-01A-11R-A250-07	tumor	2.929266869	40.06059355	2.887297973	92.20759127	1.470003941	73.0909876	325.8238042	9.393814695	7.639912657
TCGA-DJ-A4UL-01A-11R-A250-07	tumor	10.43948923	40.81227437	0	80.70828063	1.889416223	30.35680435	180.4191865	12.40381151	0.937792454
TCGA-EM-A2CJ-01A-11R-A180-07	tumor	2.784899267	259.1523101	10.3479094	66.60107995	6.620983911	152.9513144	68.45939534	0.912708173	2.827673138
TCGA-BJ-A0ZB-01A-11R-A10U-07	tumor	4.596678833	17.54760346	8.345732997	58.29791328	1.836518686	32.35814796	77.72494335	5.559345595	0.908012448
TCGA-EL-A3ZR-01A-11R-A23N-07	tumor	3.519386986	70.75108632	5.057603124	28.30045363	1.384650759	197.12528	55.28017057	0.61381345	0
TCGA-J8-A3O2-01A-11R-A23N-07	tumor	3.516796825	40.09175132	10.75565649	45.43800856	0.856240527	199.8509243	120.366886	4.449846224	2.694464687
TCGA-DJ-A4UR-01A-11R-A250-07	tumor	5.165446767	86.56392004	5.158154972	43.29890851	2.066176411	58.75842903	88.64571588	2.071908493	11.24651443
TCGA-BJ-A45G-01A-11R-A23W-07	tumor	1.447006443	101.2891534	6.214852978	27.12261775	2.308964433	44.25029135	32.55763737	0.684335729	1.530595498
TCGA-FY-A3W9-01A-11R-A22L-07	tumor	25.64082391	113.151547	10.37628452	47.94887039	0.910863972	79.54323963	66.07308886	2.52563174	1.552939856
TCGA-E8-A418-01A-11R-A23N-07	tumor	9.866072159	39.48570977	4.467557213	116.8126871	4.527512964	25.09261062	138.3177032	12.70199819	0
TCGA-E8-A242-01A-21R-A16R-07	tumor	13.02019812	17.41489209	0.028467766	68.40243916	1.110885182	65.163416	114.0014304	3.276118821	1.102825751
TCGA-DJ-A2Q4-01A-21R-A18C-07	tumor	2.568108815	24.46928306	6.12524417	85.86371223	0	96.35680759	106.851031	9.7280275	0.845292306
TCGA-EL-A3GU-01A-11R-A21D-07	tumor	11.71674894	18.37803583	14.0353913	72.90017862	5.066581621	84.64382337	115.8739979	3.948329945	2.565024804
TCGA-J8-A3YG-01A-11R-A22U-07	tumor	14.09679723	23.17392893	9.500321658	71.86035818	1.656992871	22.56333473	164.3206414	10.29193749	0
TCGA-BJ-A18Y-01A-11R-A13Y-07	tumor	3.104254903	83.2438108	10.49395756	22.28947486	0.731429674	17.48407664	39.88413324	0	0
TCGA-BJ-A3EZ-01A-11R-A206-07	tumor	4.095018664	13.28989379	1.030740436	46.99170825	4.080229223	103.1612681	119.5063762	2.050246941	3.058352186
TCGA-KS-A41I-01A-11R-A23N-07	tumor	6.242063853	22.99953618	8.962525273	48.69293891	1.631335215	92.54897233	370.5202256	7.409401842	0.092304391
TCGA-EM-A3FN-01A-11R-A21D-07	tumor	11.43330541	245.1423648	2.094565214	34.31418315	5.176578942	85.22752337	30.16127969	4.161793232	10.28985031
TCGA-DJ-A2PX-01A-11R-A18C-07	tumor	8.053333689	34.75945902	8.964135211	61.5272367	4.100773522	60.68611638	103.6432356	4.024496297	1.601160165
TCGA-FY-A3R9-01A-11R-A220-07	tumor	0	111.419822	9.780803782	15.6228168	3.913763415	131.9302632	37.12163022	0.967904111	0.972077449
TCGA-DJ-A2PY-01A-11R-A18C-07	tumor	4.448989464	18.67261878	2.388238769	60.69417333	0.199034032	58.84678751	109.0766555	2.325528126	0.157573123
TCGA-EM-A2P3-01A-11R-A206-07	tumor	4.400164827	32.74767235	4.382746541	61.07876005	1.11700026	51.28557101	133.0284458	2.210834494	4.304171737
TCGA-H2-A2K9-01A-11R-A180-07	tumor	1.773145553	102.9637954	8.725542343	68.71845637	4.771583354	202.7928218	23.48571604	0.291049097	3.209809002
TCGA-BJ-A45K-01A-11R-A23W-07	tumor	3.375410984	76.68824022	18.03382103	46.29612457	0	38.51937247	50.46802092	1.283864456	2.118317964
TCGA-E8-A415-01A-11R-A23N-07	tumor	8.322917873	176.134926	7.00783148	61.48926622	4.291589049	22.21335104	170.7272058	4.890594674	1.352083817
TCGA-FK-A3S3-01A-11R-A22L-07	tumor	7.295357617	45.72946628	6.402902557	53.9627815	0.887509722	23.74347126	14.59268919	0	4.639407417
TCGA-EM-A3AN-01A-11R-A206-07	tumor	2.477934044	44.17232774	5.940246675	68.85385006	3.41762109	44.14334108	130.0804476	12.07532069	7.034288486
TCGA-DJ-A1QG-01A-11R-A14Y-07	tumor	0.355626475	65.57018033	0.300608974	41.40772621	0.20404843	25.16890299	27.23614217	6.024964502	3.691913235
TCGA-EL-A3CZ-01A-11R-A19O-07	tumor	2.245262895	160.2720543	10.93672542	34.10987311	3.289110761	90.11863762	29.72495756	3.318443766	1.11847826
TCGA-DJ-A3UT-01A-11R-A22L-07	tumor	1.162269932	98.46267311	6.641700885	19.07409838	0.542596473	119.58162	37.66657666	0.519943759	1.269842066
TCGA-FE-A233-01A-11R-A14Y-07	tumor	5.689856038	38.29116336	7.263486601	70.22737686	1.373150106	157.3154794	60.70995528	8.857008191	0
TCGA-DJ-A1QD-01A-11R-A14Y-07	tumor	4.31029316	44.95907347	3.233395981	97.35461534	3.205905808	55.668343	95.25114066	10.63852062	1.084352664
TCGA-FE-A22Z-01A-11R-A16R-07	tumor	14.90077448	17.43580203	4.003404641	90.37836809	3.65706937	94.35332705	227.5541379	3.905292398	0.14219681
TCGA-DE-A4MD-01A-11R-A250-07	tumor	2.050109165	27.55371897	3.067498635	84.67233574	3.059892755	248.8892958	114.2620615	9.168674875	2.040299578
TCGA-FE-A3PA-01A-12R-A220-07	tumor	21.19480497	22.38930489	1.389666052	74.28456527	0.663315668	2.877037187	316.3075652	0	3.07571869
TCGA-EL-A3H4-01A-11R-A206-07	tumor	1.773015988	38.36829564	0.163264873	153.740158	4.422421921	149.4552036	55.24769762	4.615877279	2.941868971
TCGA-ET-A39K-01A-11R-A19O-07	tumor	24.19742684	33.69132053	2.38121027	84.63830717	2.337011455	24.43949211	58.05596122	18.1988684	1.189135945
TCGA-E8-A416-01A-11R-A23N-07	tumor	2.375577665	153.8851869	23.0595713	19.07963235	13.3588059	112.425625	63.03114566	1.911984628	0.368761379
TCGA-FY-A4B3-01A-11R-A23W-07	tumor	5.876025007	30.44244646	11.10174596	228.2912421	0.796410163	147.5217729	204.3094016	4.220374804	0
TCGA-BJ-A291-01A-11R-A16R-07	tumor	18.61369142	43.03550008	5.413154443	27.00814117	8.910156508	93.95487038	24.34599084	1.470114229	0.064617867
TCGA-EM-A3AJ-01A-11R-A206-07	tumor	9.00852983	41.03834458	9.008091994	30.0282964	0.000237703	139.1286904	48.04503168	0.000291065	0.000198183
TCGA-EL-A3T8-01A-21R-A22L-07	tumor	6.51116297	28.90425375	6.532646379	77.4672838	0	44.76989413	131.5991134	7.491346637	0.917669567
TCGA-FY-A3R6-01A-11R-A220-07	tumor	7.927910255	44.50008394	4.083897752	48.40517714	2.069092013	130.5897187	29.37780987	3.979959323	0.146825723
TCGA-EL-A4K6-01A-12R-A250-07	tumor	1.52884296	22.31165037	18.02346625	40.88799536	1.680714818	157.5048166	199.4704292	0.658648863	2.84759951
TCGA-EL-A3D5-01A-22R-A206-07	tumor	7.536612012	60.74036683	0.149925296	75.54174496	0.107320712	0.205697451	53.5497741	0.136890745	0.086920274
TCGA-EL-A3CV-01A-11R-A19O-07	tumor	10.20602514	17.24159283	3.580482038	122.8154124	3.328644824	32.42897828	39.1935298	5.067576894	0.116780882
TCGA-EL-A3D6-01A-12R-A206-07	tumor	7.675797765	11.55284253	1.380292801	135.4031573	3.756779678	78.63371691	120.4306808	9.938346493	0.051826889
TCGA-EM-A3AQ-01A-11R-A20F-07	tumor	11.95637976	44.83537799	2.987804863	89.67319505	0	97.64339883	165.3969982	8.969467525	8.975194328
TCGA-DJ-A3VA-01A-11R-A23N-07	tumor	7.41301147	32.83233607	5.96962699	45.56847725	0.660587913	11.8355825	144.4722508	6.02511797	0.679011761
TCGA-DJ-A3V6-01A-11R-A22U-07	tumor	6.08342079	31.34692108	4.848141948	70.95885586	1.258190863	48.18507892	131.0708016	0.060855607	3.527281268
TCGA-J8-A3YF-01A-12R-A23N-07	tumor	6.565364172	25.3711342	8.479363067	63.95871253	5.681953688	57.36101356	184.4005437	0	0.92686685
TCGA-E8-A2EA-01A-11R-A180-07	tumor	16.54953101	41.59091225	4.783508298	51.08438944	1.238655363	184.9664297	303.5441913	3.595255253	1.220138582
TCGA-EL-A3ZS-01A-12R-A23N-07	tumor	7.278937924	24.148429	13.47626887	75.76568704	2.946232519	59.49205225	108.0894604	6.686926544	0.661890661
TCGA-EM-A1CT-01A-11R-A13Y-07	tumor	5.85630326	39.15347994	12.37653839	39.2221299	3.601041324	98.14270914	114.8961942	7.160629669	1.891658808
TCGA-EL-A4KD-01A-11R-A250-07	tumor	7.520338062	15.04708125	7.668698379	37.32125172	1.832126388	127.7688248	121.2871786	5.757254845	0.525643857
TCGA-DJ-A2PV-01A-11R-A19O-07	tumor	2.03955182	18.29488407	7.110577518	71.11557979	3.047310001	14.23176853	79.24749804	3.051756148	0.00337915
TCGA-EL-A4K0-01A-11R-A250-07	tumor	11.99431844	27.61638725	7.521289149	98.99685305	2.215325655	44.10216154	83.85426412	7.593095746	2.265565365
TCGA-FY-A4B0-01A-21R-A23W-07	tumor	19.20914047	133.3088666	10.99596689	27.32740081	0.883983264	132.3205311	96.68875779	0	0
TCGA-EM-A2CK-01A-11R-A180-07	tumor	3.933738308	62.86815228	7.146226071	27.33483072	0.16406544	25.57502943	32.76625131	2.056885659	0.130992597
TCGA-EM-A3FJ-01A-11R-A21D-07	tumor	5.946192928	32.34204828	9.907479329	56.5249849	0.668871884	22.49764102	172.0826093	3.729861211	6.365900932
TCGA-BJ-A28X-01A-11R-A22L-07	tumor	3.80162219	18.12981589	3.808908445	56.35965221	2.865963441	58.26495679	122.2911003	5.737067638	0
TCGA-FY-A40M-01A-11R-A23N-07	tumor	1.204437089	18.89943	11.7857625	43.46037927	0	117.1666508	46.81962477	3.333858325	0
TCGA-FY-A3NP-01A-11R-A21D-07	tumor	19.37058606	121.1792094	2.584737725	30.64560139	1.72798918	29.76173402	10.46015723	2.594814715	0
TCGA-BJ-A3F0-01A-11R-A206-07	tumor	8.082270583	170.9819893	3.494687418	8.127300352	4.5452141	103.4433125	16.17524264	3.478343079	0.030180325
TCGA-KS-A4I7-01A-11R-A250-07	tumor	17.17925683	33.45428478	7.836050098	107.3662065	0.12653237	20.89068226	217.9747591	7.692212998	3.027585897
TCGA-FY-A4B4-01A-11R-A23W-07	tumor	22.76898584	11.33246913	3.771768245	115.5374549	0.929875724	76.67977842	222.5364403	2.825735616	0.934466911
TCGA-EL-A3CN-01A-12R-A20F-07	tumor	16.36146349	16.91985567	5.081569956	46.62977994	1.788262731	94.51327339	79.78873798	3.447984865	0.112581663
TCGA-DJ-A13P-01A-11R-A10U-07	tumor	16.03488174	39.0752391	2.624449355	57.75357433	0.852492892	7.051606259	61.28400732	4.435482741	3.604731468
TCGA-E8-A438-01A-11R-A23W-07	tumor	21.78912609	40.12035809	9.777516935	75.18465182	0	8.050273131	111.6285375	3.676499711	2.249945172
TCGA-EL-A3T9-01A-21R-A22L-07	tumor	36.53478606	20.32324189	5.081432593	215.3097807	5.071202995	135.0908548	63.99982121	0.004925726	0.003345433
TCGA-E8-A433-01A-11R-A23N-07	tumor	14.46913838	52.02225586	3.688657182	54.46097008	3.598242888	59.31730638	259.7337276	14.19655987	0.041341082
TCGA-EL-A3H8-01A-11R-A20F-07	tumor	5.072045364	26.23181321	0.078939989	88.27393916	0.058050944	51.09557927	84.65647058	8.577287887	2.462728143
TCGA-BJ-A3PU-01A-11R-A220-07	tumor	13.7294372	24.98085602	1.534668463	77.16316956	2.768505415	73.12349054	161.1420343	6.796265435	0.070584826
TCGA-FY-A3I4-01A-11R-A21D-07	tumor	4.782710097	48.73694421	5.51499418	115.1239664	0.477529243	87.07688762	90.10284286	7.566033541	1.160743869
TCGA-DJ-A4UP-01A-11R-A250-07	tumor	11.37189508	72.64817871	7.006051258	63.86017173	2.618277263	24.4334209	78.71067683	4.364001543	0
TCGA-DJ-A2Q9-01A-21R-A18C-07	tumor	23.15665382	18.16232583	9.543018476	49.86196915	1.475316006	33.35917745	118.8769006	4.189538006	0.071219959
TCGA-EL-A3GV-01A-11R-A21D-07	tumor	9.076691215	38.51713195	10.12866714	64.51887976	0.032372282	27.22836454	76.99525169	4.535434414	2.256162833
TCGA-BJ-A0ZG-01A-11R-A10U-07	tumor	2.675396062	241.4968239	10.93075894	54.38044635	7.353147144	75.23834014	28.05690014	4.527296682	1.80865797
TCGA-EM-A22N-01A-11R-A180-07	tumor	3.336317751	96.19762559	1.254575678	26.29140352	2.037789396	184.6860802	33.23664169	1.26643338	0.608505752
TCGA-E8-A413-01A-21R-A23N-07	tumor	12.62862226	45.0572923	9.045063932	60.39092871	4.544089578	37.82053753	207.4335741	3.587921018	0
TCGA-ET-A25I-01A-11R-A16R-07	tumor	6.710521338	105.74085	3.329291255	21.04429564	0.793228396	94.63892719	21.88443829	2.48680768	0
TCGA-EM-A3OA-01A-11R-A220-07	tumor	3.162767772	47.13472007	3.743472452	90.20312073	0.792431906	392.4098665	26.5027788	0	1.944533336
TCGA-DJ-A2PW-01A-11R-A19O-07	tumor	5.347272084	28.76840021	2.154870777	102.1663037	0.016181643	28.77446415	102.2012893	9.535160094	4.218397068
TCGA-BJ-A28V-01A-11R-A19O-07	tumor	1.84824125	130.4911459	13.01654314	40.78418866	3.390474907	103.2980578	32.68331195	3.278437721	2.013823224
TCGA-KS-A41L-01A-11R-A23N-07	tumor	1.21475991	155.3198667	10.42582909	34.11058899	9.425729327	70.47502062	58.76854393	6.222269995	2.810704904
TCGA-ET-A25N-01A-11R-A16R-07	tumor	4.201714232	43.30992571	8.04706696	64.87116385	0.080986451	56.8487516	66.32003808	28.27385758	1.400910695
TCGA-DJ-A3V0-01A-11R-A22U-07	tumor	12.16252818	26.16304698	9.376040649	70.15432601	1.858387447	42.06548891	193.6699665	8.453026122	0.920325772
TCGA-EM-A3OB-01A-11R-A220-07	tumor	2.312904243	53.04609397	2.988308828	14.16020835	2.468117945	219.1274914	119.2811908	1.090250023	0
TCGA-DJ-A2Q5-01A-11R-A18C-07	tumor	33.11327671	33.61392957	1.615068821	79.98509542	0	10.01562052	81.60862744	4.191536057	5.200913401
TCGA-EM-A2OV-01A-11R-A206-07	tumor	0.041131642	66.63050219	4.467440703	28.92947693	1.142784263	138.7835577	22.27433073	0.033882284	0.022658379
TCGA-EM-A2CS-01A-11R-A180-07	tumor	4.823816943	21.26750676	3.86059373	86.10664803	1.928964642	10.62398881	71.57822698	4.836351186	2.90999904
TCGA-EL-A3CL-01A-11R-A19O-07	tumor	7.38112758	29.48753003	7.361889212	236.6496963	2.112519882	47.37727704	112.6061173	3.169385604	0.010952722
TCGA-DJ-A3V3-01A-11R-A22U-07	tumor	16.72081451	60.22830557	5.523161736	53.84150296	0	32.38883544	109.3426515	3.11943241	3.241326591
TCGA-J8-A3YH-01A-11R-A22U-07	tumor	13.43072164	58.79797205	9.008207817	75.93436308	0	31.13442082	118.3448087	5.218997051	0
TCGA-FY-A3ON-01A-11R-A220-07	tumor	7.447675445	34.48786548	9.096397827	64.61711484	0	335.2076938	166.2038215	8.400087151	2.272907938
TCGA-DJ-A2PT-01A-11R-A18C-07	tumor	11.91020345	8.887907579	1.975709779	66.44723839	3.351549815	29.29606818	137.8045557	8.192447211	1.753880554
TCGA-EL-A3MW-01A-11R-A20F-07	tumor	29.62310797	96.49601463	7.150161795	67.85285728	5.419348343	38.34461056	117.8577451	5.362847291	1.779646323
TCGA-EL-A3ZK-01A-21R-A23N-07	tumor	5.243838566	7.341124018	8.352582766	75.25627198	0.011418683	262.2680014	187.0749002	2.105908546	0.009490208
TCGA-ET-A40S-01A-11R-A23N-07	tumor	37.77580683	40.74143927	8.945392066	28.81541912	0	12.9151438	196.763609	3.974075192	0.992354027
TCGA-ET-A39L-01A-12R-A19O-07	tumor	13.16593525	95.91270159	1.854755155	37.57529839	1.868478287	106.2245809	24.40658961	6.593875515	2.832944875
TCGA-EM-A2OX-01A-11R-A206-07	tumor	34.18583069	22.5582748	2.174131845	49.35771206	0.018158944	131.8956905	54.73238028	9.601262497	0.015063646
TCGA-EM-A4FO-01A-11R-A250-07	tumor	16.12585714	40.73066571	7.586630289	72.96252794	1.885256769	36.93029601	103.2771493	3.781710614	0
TCGA-EM-A2CN-01A-11R-A19O-07	tumor	5.656930209	88.7155164	7.22373008	17.85615943	9.077650127	225.1239663	71.20247338	0.601245579	0
TCGA-DE-A4MB-01A-11R-A250-07	tumor	11.49655464	34.6777079	1.893036307	137.2304893	0.137032061	201.0283522	132.8367839	7.935874806	0.110146531
TCGA-FE-A235-01A-11R-A16R-07	tumor	53.62718361	103.2343622	0.989349849	107.2028574	0	4.95910998	195.544128	4.962884716	0
TCGA-BJ-A2NA-01A-12R-A19O-07	tumor	18.87781516	22.84455908	3.971727821	60.59508346	3.975047726	104.3054112	94.36960113	5.961177178	0.991916747
TCGA-IM-A3ED-01A-11R-A206-07	tumor	4.823859268	19.33233952	11.62980106	93.85025237	0	50.29411772	57.06466748	2.893628934	0
TCGA-DJ-A2PQ-01A-11R-A18C-07	tumor	5.006178915	68.36432229	4.88225836	57.40704991	11.51150033	57.49029255	170.0699568	4.796017808	5.757489496
TCGA-E3-A3DZ-01A-11R-A20F-07	tumor	17.27617055	75.45333133	9.805314364	44.70490422	1.426074339	61.88174531	49.14771549	0	3.868697266
TCGA-J8-A3O1-01A-11R-A21D-07	tumor	0.037549381	20.96730505	8.781417614	160.6095329	4.371817377	280.5193353	101.3022731	1.140992808	1.120805464
TCGA-DJ-A1QQ-01A-11R-A14Y-07	tumor	3.662320527	16.59560756	2.744515516	49.88454458	0.899817021	115.5378857	89.62662281	11.16515594	0
TCGA-EM-A2CR-01A-11R-A180-07	tumor	29.74708548	146.3062436	2.47996215	84.09176137	1.257101844	4.910521401	158.570324	0.060602652	0.039967114
TCGA-GE-A2C6-01A-11R-A16R-07	tumor	12.88179586	10.21863074	5.125365014	64.33382655	0	30.81590244	231.7876389	4.275843146	1.705405916
TCGA-EM-A22P-01A-11R-A19O-07	tumor	13.92363377	28.61863548	6.074853334	164.3967181	0.825631186	9.486947908	188.6229926	6.103473888	0.836301808
TCGA-EL-A4K9-01A-11R-A250-07	tumor	19.7935666	26.31591992	6.585532005	136.4679378	0	115.7305282	123.2441165	0	2.835252584
TCGA-FK-A3SE-01A-11R-A22L-07	tumor	6.117890306	70.4167264	7.046241984	100.3612492	1.73429558	54.51603214	54.50519606	4.389773239	0
TCGA-ET-A2N0-01A-11R-A18C-07	tumor	7.789289017	85.51881466	0.164036789	36.95496021	0.116812718	171.0222941	81.29429644	4.623683467	4.279191101
TCGA-IM-A420-01A-11R-A23N-07	tumor	6.606277306	7.540786878	1.869948774	66.231961	0.929162114	101.2509579	248.9179589	4.729096102	0
TCGA-EM-A22I-01A-11R-A180-07	tumor	8.972240116	19.25585566	7.615930805	92.96932426	1.346496082	48.54158302	138.8907805	1.379009463	1.318221412
TCGA-KS-A4ID-01A-11R-A250-07	tumor	14.66725594	34.41638662	9.725736067	35.65532465	0.054112972	243.6410103	109.1614591	2.520444958	0.044447533
TCGA-EL-A4KG-01A-11R-A250-07	tumor	9.139989841	32.00880463	5.482522623	95.2334624	0.888196373	95.20926845	233.523166	10.13893211	0
TCGA-DJ-A13W-01A-11R-A10U-07	tumor	4.379737868	93.81892856	7.00117652	35.25682345	4.112123574	21.27033691	222.8286446	10.86352696	1.456874472
TCGA-DJ-A3V8-01A-11R-A23N-07	tumor	3.616778839	37.44544504	2.709942117	45.67153562	6.470075113	179.219723	150.8251973	3.640366651	0.893453164
TCGA-EL-A3H7-01A-11R-A21D-07	tumor	7.492664442	6.3169782	0.077078207	64.40087949	1.301849143	174.3484914	101.5521659	6.152078479	0.046558449
TCGA-DO-A1K0-01A-11R-A13Y-07	tumor	3.345564258	25.34349147	6.599595917	30.84312635	0.024802752	11.05360081	119.8939656	5.493002161	1.119613821
TCGA-DJ-A3UY-01A-21R-A22L-07	tumor	5.559832011	40.9435314	12.15118503	67.02462488	0.908874798	100.5489824	114.5049408	1.836707243	0
TCGA-H2-A421-01A-11R-A23N-07	tumor	11.44494507	25.08024925	7.663389608	84.76055468	0	66.34437532	222.3129968	4.565630065	0.698847268
TCGA-DJ-A3VM-01A-11R-A23N-07	tumor	6.725676526	27.89662864	9.638960414	20.19306685	0.950700292	74.10585913	50.99557195	3.844203645	0.953969663
TCGA-EM-A3SU-01A-11R-A22U-07	tumor	9.650173723	28.94586523	1.830758055	85.99696891	0.128649997	67.11344661	195.7535219	7.74109826	0.103628118
TCGA-DJ-A2PR-01A-11R-A19O-07	tumor	5.568010762	26.58346137	5.540769025	106.1002346	1.136448807	33.22308679	154.7716745	13.12886764	2.206881073
TCGA-BJ-A0ZA-01A-11R-A10U-07	tumor	3.956620684	79.22166285	9.906288529	29.70251781	2.970852132	88.13026374	38.61414561	0.986266202	0
TCGA-EL-A3GX-01A-11R-A206-07	tumor	29.46522996	21.23642881	1.344622148	68.33846111	3.688352303	105.5646246	184.973846	6.172055936	0.047323552
TCGA-J8-A3YE-01A-12R-A23N-07	tumor	0	45.01790987	14.51526242	49.5165696	1.781175229	51.30818406	98.16953225	5.410567192	1.796300801
TCGA-EM-A1YE-01A-11R-A14Y-07	tumor	9.562629504	72.66421067	7.139405146	22.74185648	8.107023204	103.6701044	26.32407368	0.057742939	0.038137288
TCGA-EL-A4KH-01A-11R-A250-07	tumor	21.78129562	38.97682324	0	118.8691	1.705020892	12.93277242	425.221835	3.440909724	2.622704969
TCGA-CE-A483-01A-11R-A23W-07	tumor	1.694292845	34.16404287	6.133736635	56.11162266	0	119.3221047	198.3092829	4.375096211	8.130598402
TCGA-DJ-A13U-01A-11R-A10U-07	tumor	1.360382082	74.6641878	3.805005843	57.33114368	2.509896349	109.5500238	108.368699	2.563165826	7.102657908
TCGA-DJ-A3UZ-01A-11R-A22U-07	tumor	2.717774534	82.93059417	12.35066991	29.14148133	2.855382566	92.81925021	76.30841268	1.311345452	2.92996061
TCGA-EL-A3CS-01A-21R-A19O-07	tumor	4.310394386	55.34811185	4.241626635	77.42447335	6.597909494	497.3152614	96.87934695	2.866978524	0.07135097
TCGA-E8-A436-01A-12R-A23W-07	tumor	11.18553382	41.00416286	2.772171634	44.73006812	1.851544775	50.32017428	193.9657646	4.658420837	0
TCGA-ET-A3BU-01A-11R-A19O-07	tumor	9.812506677	24.56099998	6.126677073	78.25269137	0.053364428	70.97858701	157.6963973	8.44572466	1.260865542
TCGA-IM-A41Z-01A-11R-A23N-07	tumor	0.457985192	29.354582	0.381065325	46.00927136	0.251934682	17.54344931	41.47114933	0.339245781	0.197011986
TCGA-DJ-A3UO-01A-11R-A22L-07	tumor	14.9500787	22.36937371	7.473983976	83.08026241	0	36.37046657	119.4720515	1.842463643	0.917786295
TCGA-BJ-A45C-01A-11R-A23W-07	tumor	1.531859593	176.1968727	13.74848248	35.8192867	8.096498884	384.0486797	25.8945817	0.399497852	0
TCGA-DJ-A2Q3-01A-11R-A18C-07	tumor	3.658029913	12.88367465	3.670031402	62.76862097	2.7677471	80.30904226	96.92268746	1.818228891	0
TCGA-QD-A8IV-01A-11R-A39I-07	tumor	1.277623589	119.8859644	9.446995875	40.49162136	0.045663185	28.63015636	55.95996054	0.056894212	0.037593193
TCGA-BJ-A0Z3-01A-11R-A13Y-07	tumor	7.547059513	28.06219848	5.294664164	62.3868172	1.460722764	57.77241125	76.80441614	3.766520996	0.696084231
TCGA-DJ-A2PS-01A-11R-A18C-07	tumor	7.853762779	61.4734549	7.807676802	67.07258951	4.432147935	41.40843353	68.22519163	5.579431421	3.31295503
TCGA-EL-A4JZ-01A-11R-A250-07	tumor	27.84644885	17.82082927	0.846898927	122.5191544	0	7.093689424	151.0705724	4.460903311	0.867941417
TCGA-EL-A4JV-01A-11R-A250-07	tumor	0.702736588	66.24148975	6.378457362	17.44515098	2.373319323	76.56175876	30.21074813	1.516413248	0.744399451
TCGA-BJ-A3PR-01A-11R-A220-07	tumor	17.77779071	30.13424849	8.883975078	60.19389954	1.147468197	36.82823315	139.2815577	1.159614843	2.223396974
TCGA-ET-A39I-01A-11R-A19O-07	tumor	3.146674422	253.1327422	8.330010036	30.24701533	5.189990919	87.55872018	22.95450751	0.013146665	0.008889333
TCGA-E8-A419-01A-11R-A23N-07	tumor	18.90675175	7.956831019	4.973849813	63.67596307	0.993381807	46.76039173	208.9422894	8.957597843	0
TCGA-BJ-A45D-01A-11R-A23W-07	tumor	18.47039244	119.093514	4.114502216	95.49367627	0.006827599	272.0727269	96.53373154	1.037747922	2.053620746
TCGA-ET-A25P-01A-11R-A16R-07	tumor	5.187050065	52.81426562	2.931395372	21.7655516	0.669659487	36.87354842	21.00194595	1.411574045	0
TCGA-H2-A3RI-01A-11R-A220-07	tumor	3.055573062	49.66718354	7.922828589	53.59617337	5.658879698	74.11650762	172.0642943	6.35376774	4.070328007
TCGA-EM-A3AK-01A-11R-A206-07	tumor	7.202024253	33.4032423	8.15162268	56.91749761	2.707764081	25.25422483	76.78797894	9.098979653	4.590556849
TCGA-EL-A3ZO-01A-11R-A23N-07	tumor	39.85773054	24.90367585	0	145.4514658	0	160.3935093	137.4782688	4.981064139	0.995383289
TCGA-L6-A4EU-01A-11R-A250-07	tumor	13.4297452	22.31034918	3.545246984	100.2159789	0	174.5088033	224.5953275	7.190196442	0.868794412
TCGA-FY-A40K-01A-11R-A23N-07	tumor	11.2221594	14.09118304	12.93430569	92.1546806	3.001716473	11.09327837	227.8297898	3.699892758	0.679501551
TCGA-L6-A4EQ-01A-11R-A250-07	tumor	2.842389005	38.17113567	8.602581281	91.65584535	3.827613678	19.06795598	303.6452249	1.892909478	1.908018818
TCGA-KS-A4I3-01A-11R-A250-07	tumor	7.670418332	28.85680983	1.712830528	54.38863584	1.620656308	214.9043209	105.5997356	0.143606398	1.564009201
TCGA-DJ-A1QM-01A-11R-A14Y-07	tumor	10.55789091	168.4299492	7.051436838	21.95423204	5.350935417	125.9679592	54.54548042	1.716357027	0.851244619
TCGA-EM-A3AI-01A-11R-A206-07	tumor	14.58039971	94.54708389	6.533860219	17.27975023	2.138771597	18.7291173	57.9712121	5.086647599	0.649318715
TCGA-EM-A2OY-01A-11R-A206-07	tumor	3.94730939	112.0199922	5.145892892	34.55953036	0.065003426	30.75501583	109.7349266	0.081590877	0.053236414
TCGA-BJ-A28R-01A-11R-A16R-07	tumor	8.143856933	14.46750959	5.432031125	72.58340473	7.357474739	73.47303218	125.2089689	3.612125226	1.80993672
TCGA-J8-A42S-01A-11R-A23N-07	tumor	11.00822406	34.84325268	6.422303186	83.52107434	0.891167821	231.3867908	139.4996686	1.805066933	0
TCGA-DJ-A4V4-01A-11R-A250-07	tumor	6.305577524	55.55891833	7.333415236	54.51783935	2.103691835	90.14837144	100.6363644	1.067569312	6.228908734
TCGA-FY-A3YR-01A-11R-A22U-07	tumor	6.877574193	24.53303908	6.76422928	63.67527245	0.081648944	46.17962596	108.3517054	1.485810556	2.655093923
TCGA-EL-A4K2-01A-11R-A250-07	tumor	12.98913196	117.6253145	11.09513775	41.49158791	8.643554812	26.43388617	86.54021389	0.546231114	3.552357265
TCGA-EM-A1CU-01A-11R-A13Y-07	tumor	1.831693098	26.07429156	6.525649837	81.11752356	0	62.4446773	231.2734261	4.658249933	0
TCGA-ET-A2MX-01A-11R-A23N-07	tumor	4.884401237	52.92330304	7.707103123	77.70358475	0.121295898	362.0130099	129.0161558	3.233720502	2.983680279
TCGA-EL-A3D1-01A-11R-A19O-07	tumor	18.36023545	32.11376088	0.075130148	118.1029446	0.055331322	37.0611266	163.7449329	4.930281636	1.270727347
TCGA-FY-A40L-01A-11R-A23N-07	tumor	4.930575445	45.40625881	4.93347698	75.02398932	0.983160688	37.50580621	171.7697661	4.93562995	0.984299443
TCGA-DJ-A3US-01A-11R-A22L-07	tumor	5.996432591	91.35180389	6.850050861	21.16289742	0.677082391	148.3879474	96.50653769	0.658863482	2.2997081
TCGA-FE-A239-01A-11R-A16R-07	tumor	77.58004906	61.33516483	6.571355205	7.885120576	15.51263916	77.35116504	26.13794632	1.350927971	2.995072487
TCGA-DJ-A2PO-01A-21R-A19O-07	tumor	11.4694856	49.69745613	8.613350696	36.3045028	0	19.09307994	150.0787158	0.937794935	4.81505812
TCGA-EM-A1CW-01A-21R-A13Y-07	tumor	2.344392431	122.8720729	2.332331718	19.4373072	6.712294858	343.5855015	39.93817937	1.193788627	1.165284811
TCGA-ET-A25L-01A-11R-A16R-07	tumor	8.77609732	20.53915115	3.34525315	166.1203195	0.300725445	62.3212474	162.3538125	14.33789356	0.232624341
TCGA-DJ-A3UR-01A-11R-A22L-07	tumor	8.10456589	94.87721174	4.493836914	38.79468316	6.401296293	23.42808264	70.4047132	6.340508248	4.587578767
TCGA-DJ-A3VF-01A-11R-A23N-07	tumor	8.808744565	16.5317672	3.327925931	61.5409567	1.127522576	86.80426729	107.6833648	0.0302889	1.118171298
TCGA-EL-A3GZ-01A-11R-A20F-07	tumor	12.83756303	50.39444137	4.564487088	55.88853781	0	75.13692453	49.45131067	6.432951719	0.896611052
TCGA-ET-A39R-01A-11R-A19O-07	tumor	24.76332514	16.73637479	4.790095049	48.78130978	6.954716348	52.36274901	120.0403591	2.435139422	1.22195787
TCGA-EM-A2CT-01A-11R-A180-07	tumor	1.724401214	61.35756461	1.731147601	35.52282842	0	329.3225158	46.18596196	1.736982007	0.862172327
TCGA-FY-A3WA-01A-11R-A22L-07	tumor	26.55154906	70.85478968	15.20338876	129.0981551	0.604568005	64.35423959	17.54092174	2.019834968	0
TCGA-CE-A484-01A-11R-A23W-07	tumor	4.940751132	45.72988241	11.02117663	53.99545159	3.901683049	18.88784138	302.1413321	3.756675398	2.606719893
TCGA-H2-A3RH-01A-11R-A220-07	tumor	3.678759999	44.11931691	5.065724219	29.94417175	0.509878301	77.45952821	46.59364873	0.486402074	1.915329507
TCGA-EL-A3ZT-01A-12R-A23N-07	tumor	2.50958044	27.91313687	6.684660166	63.41984284	2.65787148	229.633833	149.0307259	5.362339412	2.005390284
TCGA-DJ-A2QB-01A-11R-A19O-07	tumor	7.177499621	67.71822643	1.58102901	32.65031811	0.093501384	49.57164233	55.23923035	1.562775073	1.465447304
TCGA-DJ-A1QO-01A-11R-A14Y-07	tumor	9.0443061	23.51627717	2.080109967	41.24288678	1.919839866	195.0328013	55.55087381	6.921924181	0.128933077
TCGA-CE-A485-01A-11R-A23W-07	tumor	10.46167506	21.59313623	5.203798718	97.4269767	0.661237513	47.07232538	119.0534603	5.25113267	1.465208647
TCGA-DJ-A13O-01A-11R-A10U-07	tumor	9.694886506	103.8627423	5.434367299	51.69020234	9.153212337	126.2522059	89.47191915	2.306778182	0.490114438
TCGA-ET-A25G-01A-11R-A16R-07	tumor	10.98221465	11.3763096	5.563490673	85.53928087	0.16832937	40.4712989	111.2622073	2.088775806	0.134256527
TCGA-FE-A231-01A-11R-A14Y-07	tumor	1.967328744	37.49597834	0	59.2086107	1.971411089	2.954023361	59.20530001	7.900535347	0
TCGA-CE-A13K-01A-11R-A10U-07	tumor	10.69314604	29.95500661	4.291802732	70.54441921	0.017244479	8.587530503	81.25057291	5.341006367	2.135852706
TCGA-DJ-A3UN-01A-11R-A22L-07	tumor	4.478839838	42.45959059	3.586433445	61.45301295	1.788171328	28.876174	132.8839383	4.51309579	2.730027637
TCGA-J8-A3NZ-01A-11R-A21D-07	tumor	3.325634511	28.48743971	3.312913537	55.82082932	1.12171138	59.11363838	75.52670657	5.464848252	1.112813737
TCGA-ET-A2MY-01A-11R-A18C-07	tumor	3.260275577	63.57895814	1.721992213	74.19597212	1.628278303	63.74658755	116.6291193	10.19620523	2.919827736
TCGA-BJ-A28Z-01A-11R-A16R-07	tumor	37.51559011	13.03477732	2.991027023	45.67748762	1.523460985	30.10201998	105.3736872	2.954194252	0.077830904
TCGA-BJ-A0Z2-01A-11R-A10U-07	tumor	28.45184823	90.50135092	3.056735914	72.20451261	1.022150174	196.2545072	46.78840427	1.023817117	3.046267865
TCGA-EM-A2CP-01A-11R-A180-07	tumor	11.31227386	75.30388594	7.51024967	62.83525115	2.531247001	69.14329565	66.66835653	0.076084626	0.049782164
TCGA-EL-A3CX-01A-11R-A19O-07	tumor	21.81144629	4.950852448	5.94602115	32.70274411	15.88799797	0	56.4894277	16.86675962	3.969286873
TCGA-ET-A40P-01A-11R-A23N-07	tumor	19.96981947	64.84523498	1.670663146	63.95644391	0	11.16428966	88.1436013	3.429954483	0.830643997
TCGA-J8-A4HW-01A-11R-A250-07	tumor	2.526924406	37.98029123	4.287940805	76.91696374	0.819216237	41.41910558	69.94787532	9.604402452	0
TCGA-4C-A93U-01A-11R-A39I-07	tumor	21.32180478	37.13781488	1.94340856	156.928121	0.143707861	297.0866594	124.1739338	0.185843232	0.115319271
TCGA-BJ-A2N9-01A-11R-A18C-07	tumor	2.075623804	305.9051047	0.010220925	39.16945564	7.182532586	42.26265436	56.68901701	1.04274765	3.082820476
TCGA-EL-A3TA-01A-12R-A22L-07	tumor	14.93522261	53.76672704	1.579830023	58.71865345	0.76935824	97.6444313	153.947596	6.662376726	1.639439201
